# Supplementary material for: Cold Temperature Delays Wound Healing in Postharvest Sugarbeet Roots
Source: Front Plant Sci. 2016 Apr 14;7:499. doi: 10.3389/fpls.2016.00499 (PMC4830815; doi:10.3389/fpls.2016.00499)
Supplement: Supplementary file 1 [file Table_1.XLSX]

## Sheet: Sheet1
Supplementary Table 1:
Analysis of Variance for transpiration rate, relative weight loss, polyphenol oxidase (PPO) activity, phenylalanine ammonia lyase (PAL) activity, total phenolics concentration,
root respiration rate, antioxidant capacity, and catalase (CAT) activity. Table presents P values obtained using the ANOVA, General Linear Model function of Minitab Statistical
Software (ver. 16.2.3).
Source	transpiration	relative wt loss	PPO activity	PAL activity	POD activity	phenolics	respiration	antioxidants	CAT activity
storage time	0	0	0	0	0	0.002	0	0	0.055
wounding	0	0	0.55	0	0	0.791	0	0.781	0
temperature	0	0	0	0.144	0	0.018	0.273	0	0.329
storage time x wounding	0.01	0.6	0.002	0	0	0.01	0	0.052	0
storage time x temperature	0.016	0	0	0	0	0.315	0	0	0.016
wounding x temperature	0.342	0	0.03	0.015	0.172	0	0.269	0.831	0.029
storage time x wounding x temperature	0.017	0.015	0.006	0.428	0	0.507	0	0.942	0.528
